# Supplementary material for: Conversational, Longitudinal, Ecological Assessment (CLEA): Exploring a new AI-driven method for qualitative data collection in a behavioural health context
Source: PLOS Digit Health. 2026 May 27;5(5):e0001216. doi: 10.1371/journal.pdig.0001216 (PMC13215495; doi:10.1371/journal.pdig.0001216)
Supplement: S1 File — (XLSX) [file pdig.0001216.s001.xlsx]

## Sheet: Sheet1
			Gricean metrics (scored 0-1)
	02:35 PM, March 20, 2024		Relevance	Clarity	Informativeness	Depth
	Message: Start Q&A
	Response: Hello! I hope you're doing well. Can you share with me how you're feeling after the session you just completed with Fit Robins?
	02:36 PM, March 20, 2024
	Message: Good was interesting		1	1	0.5	0
	Response: I'm glad to hear that. Could you describe what made the session interesting for you?
	02:37 PM, March 20, 2024
	Message: Learning about how to deal with stress		1	1	0.5	0.5
	Response: That's a valuable skill indeed. Can you tell me more about the techniques or strategies you learned in the session to manage stress?
	02:40 PM, March 20, 2024
	Message: Breathing exercises and have things in your phone in case u get stressed to look up		1	0.5	0.5	0.5
	Response: Sounds like practical strategies. How did you find the group dynamics during this session?
	02:41 PM, March 20, 2024
	Message: The group all participated in this session		0.5	0.5	0.5	0.5
	Response: That's great to hear. Lastly, do you feel this session will help you in managing stress in your day-to-day life?
	02:44 PM, March 20, 2024
	Message: Will try the breathing exercises and write down what could help me		0.5	0.5	0.5	0.5
	Response: That sounds like a positive step forward. Thank you for sharing your experience with me. I appreciate your time and participation in this conversation. The session is now over.
	06:49 PM, February 18, 2024
	Message: Start Q&A
	Response: Sure, let's begin. Can you describe how you have applied the knowledge about food portions and healthy eating in your daily life since the session?
	06:50 PM, February 18, 2024
	Message: Have been more aware of the size of food portions I'm putting on my plate		1	1	0.5	0.5
	Response: That's great to hear. Can you share any challenges you've faced in maintaining these portion sizes?
	06:52 PM, February 18, 2024
	Message: I love butter and will happily put a chunk on my vegetables. Am now more careful about how much I add to my plate		1	1	0.5	0.5
	Response: It's good to see you're making conscious choices. Have you noticed any changes in your health or energy levels since you started being more mindful about your food portions?
	06:54 PM, February 18, 2024
	Message: Not yet but am trying to drink alot more water during the day which seems to be helping		1	1	0.5	0.5
	Response: Drinking more water is indeed beneficial. Are there any strategies or tools from the Fit Robins programme that have particularly helped you in this journey towards healthier eating?
	06:57 PM, February 18, 2024
	Message: Listening to the experiences of others in the group is helpful as are the sheets [Facilitator] circulated after the meeting		1	1	0.5	0.5
	Response: It's wonderful that you find the group discussions and resources helpful. Thank you for sharing your experiences with me. This concludes our session. I appreciate your time and participation.
